# Supplementary material for: Spectrophotometric-Based Assay to Quantify Relative Enzyme-Mediated Degradation of Commercially Available Bioplastics
Source: Polymers (Basel). 2023 May 24;15(11):2439. doi: 10.3390/polym15112439 (PMC10255859; doi:10.3390/polym15112439)
Supplement: Supplementary file 1 [file polymers-15-02439-s001.zip]

Archive with 7 entries (7 files):
- Supplemental Figure S1.jpg
- Supplemental Figure S2.jpg
- Supplemental Figure S3.jpg
- Supplemental Figure S4.jpg
- Supplemental Figure S5.jpg
- Supplemental Figure S6.jpg
- Supplemental Figure S7.jpg
